# Supplementary material for: On the genus Sericopimpla Kriechbaumer, 1895 (Ichneumonidae, Pimplinae) in the Afrotropics, with the description of a new species
Source: Zookeys. 2026 Feb 10;1268:325–36. doi: 10.3897/zookeys.1268.181918 (PMC12914256; doi:10.3897/zookeys.1268.181918)
Supplement: XML Treatment for Sericopimpla kibalensis [file zookeys.1268.181918-treatment1.xml]

<!DOCTYPE tp:taxon-treatment
  PUBLIC "-//TaxonX//DTD Taxonomic Treatment Publishing DTD v0 20100105//EN" "tax-treatment-NSO.dtd">
<tp:taxon-treatment xmlns:tp="http://www.plazi.org/taxpub"><tp:treatment-meta><kwd-group><label>Taxon classification</label><kwd>
                <named-content content-type="kingdom">Animalia</named-content>
              </kwd><kwd>
                <named-content content-type="order">Hymenoptera</named-content>
              </kwd><kwd>
                <named-content content-type="family">Ichneumonidae</named-content>
              </kwd></kwd-group><mixed-citation publication-type="journal"><person-group><name><surname>Österman</surname><given-names>Emil M.</given-names></name><name><surname>Hopkins</surname><given-names>Tapani</given-names></name><name><surname>Sääksjärvi</surname><given-names>Ilari E.</given-names></name><name><surname>Kaunisto</surname><given-names>Kari M.</given-names></name><name><surname>van Noort</surname><given-names>Simon</given-names></name></person-group><article-title>On the genus <italic><tp:taxon-name><tp:taxon-name-part taxon-name-part-type="genus" reg="Sericopimpla">Sericopimpla</tp:taxon-name-part></tp:taxon-name></italic> Kriechbaumer, 1895 (<tp:taxon-name><tp:taxon-name-part taxon-name-part-type="family" reg="Ichneumonidae">Ichneumonidae</tp:taxon-name-part></tp:taxon-name>, <tp:taxon-name><tp:taxon-name-part taxon-name-part-type="subfamily" reg="Pimplinae">Pimplinae</tp:taxon-name-part></tp:taxon-name>) in the Afrotropics, with the description of a new species</article-title><source>Zookeys</source><day>10</day><month>02</month><year>2026</year><volume>1268</volume><fpage>325</fpage><lpage>336</lpage><pub-id pub-id-type="doi">10.3897/zookeys.1268.181918</pub-id></mixed-citation></tp:treatment-meta><tp:nomenclature><tp:taxon-name><object-id xmlns:xlink="http://www.w3.org/1999/xlink" content-type="arpha" xlink:type="simple">CBEBA2BC-F16B-53AE-BFE1-9AE4439858E8</object-id>
                    		<tp:taxon-name-part taxon-name-part-type="genus" reg="Sericopimpla">Sericopimpla</tp:taxon-name-part> <tp:taxon-name-part taxon-name-part-type="species" reg="kibalensis">kibalensis</tp:taxon-name-part>
                    	
                    		<object-id xmlns:xlink="http://www.w3.org/1999/xlink" content-type="zoobank" xlink:type="simple">https://zoobank.org/19068D98-D853-4040-A64E-6A369678DB75</object-id>
                    	</tp:taxon-name><tp:taxon-authority>Österman &amp; Sääksjärvi</tp:taxon-authority><tp:taxon-status xmlns:xlink="http://www.w3.org/1999/xlink" xlink:type="simple">sp. nov.</tp:taxon-status><xref ref-type="fig" rid="F1">Figs 1</xref><xref ref-type="fig" rid="F1">, 2</xref><xref ref-type="fig" rid="F1">, 3</xref><xref ref-type="fig" rid="F2">, 4</xref></tp:nomenclature><tp:treatment-sec sec-type="Material examined"><title>Material examined.</title><p>Uganda, Kibale National Park, Kanyawara; Tapani Hopkins leg; <abbrev xmlns:xlink="http://www.w3.org/1999/xlink" content-type="institution" xlink:title="Zoological Museum, Biodiversity Unit, University of Turku, Turku, Finland" xlink:type="simple">ZMUT</abbrev>:</p></tp:treatment-sec><tp:treatment-sec sec-type="Type material"><title>Type material.</title><p>• <bold><italic>Holotype</italic></bold>, 1 female. Site K30S, Malaise trap K30ST4; <named-content xmlns:xlink="http://www.w3.org/1999/xlink" content-type="dwc:verbatimCoordinates" xlink:type="simple">0.5414°N, 30.3755°E</named-content>; alt. 1421 m; 15–26 Dec. 2014; <ext-link xmlns:xlink="http://www.w3.org/1999/xlink" xlink:href="http://mus.utu.fi/ZMUT.2363" ext-link-type="uri" xlink:type="simple">http://mus.utu.fi/ZMUT.2363</ext-link>. • <bold><italic>Paratype</italic></bold>, 1 female. Site K13, Malaise trap K13T3; <named-content xmlns:xlink="http://www.w3.org/1999/xlink" content-type="dwc:verbatimCoordinates" xlink:type="simple">0.5927°N, 30.3616°E</named-content>; alt. 1492 m; 1–15 Jan. 2015; <ext-link xmlns:xlink="http://www.w3.org/1999/xlink" xlink:href="http://mus.utu.fi/ZMUT.3514" ext-link-type="uri" xlink:type="simple">http://mus.utu.fi/ZMUT.3514</ext-link> • <bold><italic>Paratype</italic></bold>, 1 female. Site K13, Malaise trap K13T3; <named-content xmlns:xlink="http://www.w3.org/1999/xlink" content-type="dwc:verbatimCoordinates" xlink:type="simple">0.5927°N, 30.3616°E</named-content>; alt. 1492 m; 12–26 Jan. 2015; <ext-link xmlns:xlink="http://www.w3.org/1999/xlink" xlink:href="http://mus.utu.fi/ZMUT.3581" ext-link-type="uri" xlink:type="simple">http://mus.utu.fi/ZMUT.3581</ext-link> • <bold><italic>Paratype</italic></bold>, 2 females. Site K15, Malaise trap K15T2; <named-content xmlns:xlink="http://www.w3.org/1999/xlink" content-type="dwc:verbatimCoordinates" xlink:type="simple">0.5843°N, 30.3644°E</named-content>; alt. 1471 m; 12–26 Jan. 2015; <ext-link xmlns:xlink="http://www.w3.org/1999/xlink" xlink:href="http://mus.utu.fi/ZMUT.10774" ext-link-type="uri" xlink:type="simple">http://mus.utu.fi/ZMUT.10774</ext-link>, <ext-link xmlns:xlink="http://www.w3.org/1999/xlink" xlink:href="http://mus.utu.fi/ZMUT.10778" ext-link-type="uri" xlink:type="simple">http://mus.utu.fi/ZMUT.10778</ext-link> • <bold><italic>Paratype</italic></bold>, 1 male. Site K31, Malaise trap K31T3; <named-content xmlns:xlink="http://www.w3.org/1999/xlink" content-type="dwc:verbatimCoordinates" xlink:type="simple">0.5360°N, 30.3469°E</named-content>; alt. 1449 m; 30 Jan.–13 Feb. 2015; <ext-link xmlns:xlink="http://www.w3.org/1999/xlink" xlink:href="http://mus.utu.fi/ZMUT.1603" ext-link-type="uri" xlink:type="simple">http://mus.utu.fi/ZMUT.1603</ext-link>. • <bold><italic>Paratype</italic></bold>, 1 male. Site R03, Malaise trap R03T2; <named-content xmlns:xlink="http://www.w3.org/1999/xlink" content-type="dwc:verbatimCoordinates" xlink:type="simple">0.5402°N, 30.3608°E</named-content>; alt. 1491 m; 29 Dec. 2014–15 Jan. 2015; <ext-link xmlns:xlink="http://www.w3.org/1999/xlink" xlink:href="http://mus.utu.fi/ZMUT.2001" ext-link-type="uri" xlink:type="simple">http://mus.utu.fi/ZMUT.2001</ext-link> • <bold><italic>Paratype</italic></bold>, 2 males. Site K31, Malaise trap K31T4; <named-content xmlns:xlink="http://www.w3.org/1999/xlink" content-type="dwc:verbatimCoordinates" xlink:type="simple">0.5362°N, 30.3486°E</named-content>; alt. 1463 m; 30 Jan.–13 Feb. 2015; <ext-link xmlns:xlink="http://www.w3.org/1999/xlink" xlink:href="http://mus.utu.fi/ZMUT.2853" ext-link-type="uri" xlink:type="simple">http://mus.utu.fi/ZMUT.2853</ext-link>, <ext-link xmlns:xlink="http://www.w3.org/1999/xlink" xlink:href="http://mus.utu.fi/ZMUT.2881" ext-link-type="uri" xlink:type="simple">http://mus.utu.fi/ZMUT.2881</ext-link>.</p></tp:treatment-sec><tp:treatment-sec sec-type="Non-type material"><title>Non-type material.</title><p>(only diagnostic characters checked) • 23 females. Malaise traps; <ext-link xmlns:xlink="http://www.w3.org/1999/xlink" xlink:href="http://mus.utu.fi/ZMUT.1722" ext-link-type="uri" xlink:type="simple">http://mus.utu.fi/ZMUT.1722</ext-link>, <ext-link xmlns:xlink="http://www.w3.org/1999/xlink" xlink:href="http://mus.utu.fi/ZMUT.2199" ext-link-type="uri" xlink:type="simple">http://mus.utu.fi/ZMUT.2199</ext-link>, <ext-link xmlns:xlink="http://www.w3.org/1999/xlink" xlink:href="http://mus.utu.fi/ZMUT.5401" ext-link-type="uri" xlink:type="simple">http://mus.utu.fi/ZMUT.5401</ext-link>, <ext-link xmlns:xlink="http://www.w3.org/1999/xlink" xlink:href="http://mus.utu.fi/ZMUT.13621" ext-link-type="uri" xlink:type="simple">http://mus.utu.fi/ZMUT.13621</ext-link>, <ext-link xmlns:xlink="http://www.w3.org/1999/xlink" xlink:href="http://mus.utu.fi/ZMUT.17188" ext-link-type="uri" xlink:type="simple">http://mus.utu.fi/ZMUT.17188</ext-link>, <ext-link xmlns:xlink="http://www.w3.org/1999/xlink" xlink:href="http://mus.utu.fi/ZMUT.17585" ext-link-type="uri" xlink:type="simple">http://mus.utu.fi/ZMUT.17585</ext-link>, <ext-link xmlns:xlink="http://www.w3.org/1999/xlink" xlink:href="http://mus.utu.fi/ZMUT.17670" ext-link-type="uri" xlink:type="simple">http://mus.utu.fi/ZMUT.17670</ext-link>, <ext-link xmlns:xlink="http://www.w3.org/1999/xlink" xlink:href="http://mus.utu.fi/ZMUT.18071" ext-link-type="uri" xlink:type="simple">http://mus.utu.fi/ZMUT.18071</ext-link>, <ext-link xmlns:xlink="http://www.w3.org/1999/xlink" xlink:href="http://mus.utu.fi/ZMUT.18270" ext-link-type="uri" xlink:type="simple">http://mus.utu.fi/ZMUT.18270</ext-link>, <ext-link xmlns:xlink="http://www.w3.org/1999/xlink" xlink:href="http://mus.utu.fi/ZMUT.20366" ext-link-type="uri" xlink:type="simple">http://mus.utu.fi/ZMUT.20366</ext-link>, <ext-link xmlns:xlink="http://www.w3.org/1999/xlink" xlink:href="http://mus.utu.fi/ZMUT.20757" ext-link-type="uri" xlink:type="simple">http://mus.utu.fi/ZMUT.20757</ext-link>, <ext-link xmlns:xlink="http://www.w3.org/1999/xlink" xlink:href="http://mus.utu.fi/ZMUT.20866" ext-link-type="uri" xlink:type="simple">http://mus.utu.fi/ZMUT.20866</ext-link>, <ext-link xmlns:xlink="http://www.w3.org/1999/xlink" xlink:href="http://mus.utu.fi/ZMUT.24974" ext-link-type="uri" xlink:type="simple">http://mus.utu.fi/ZMUT.24974</ext-link>, <ext-link xmlns:xlink="http://www.w3.org/1999/xlink" xlink:href="http://mus.utu.fi/ZMUT.26569" ext-link-type="uri" xlink:type="simple">http://mus.utu.fi/ZMUT.26569</ext-link>, <ext-link xmlns:xlink="http://www.w3.org/1999/xlink" xlink:href="http://mus.utu.fi/ZMUT.26858" ext-link-type="uri" xlink:type="simple">http://mus.utu.fi/ZMUT.26858</ext-link>, <ext-link xmlns:xlink="http://www.w3.org/1999/xlink" xlink:href="http://mus.utu.fi/ZMUT.26964" ext-link-type="uri" xlink:type="simple">http://mus.utu.fi/ZMUT.26964</ext-link>, <ext-link xmlns:xlink="http://www.w3.org/1999/xlink" xlink:href="http://mus.utu.fi/ZMUT.28459" ext-link-type="uri" xlink:type="simple">http://mus.utu.fi/ZMUT.28459</ext-link>, <ext-link xmlns:xlink="http://www.w3.org/1999/xlink" xlink:href="http://mus.utu.fi/ZMUT.28484" ext-link-type="uri" xlink:type="simple">http://mus.utu.fi/ZMUT.28484</ext-link>, <ext-link xmlns:xlink="http://www.w3.org/1999/xlink" xlink:href="http://mus.utu.fi/ZMUT.28653" ext-link-type="uri" xlink:type="simple">http://mus.utu.fi/ZMUT.28653</ext-link>, <ext-link xmlns:xlink="http://www.w3.org/1999/xlink" xlink:href="http://mus.utu.fi/ZMUT.28654" ext-link-type="uri" xlink:type="simple">http://mus.utu.fi/ZMUT.28654</ext-link>, <ext-link xmlns:xlink="http://www.w3.org/1999/xlink" xlink:href="http://mus.utu.fi/ZMUT.28918" ext-link-type="uri" xlink:type="simple">http://mus.utu.fi/ZMUT.28918</ext-link>, <ext-link xmlns:xlink="http://www.w3.org/1999/xlink" xlink:href="http://mus.utu.fi/ZMUT.29033" ext-link-type="uri" xlink:type="simple">http://mus.utu.fi/ZMUT.29033</ext-link>, <ext-link xmlns:xlink="http://www.w3.org/1999/xlink" xlink:href="http://mus.utu.fi/ZMUT.29298" ext-link-type="uri" xlink:type="simple">http://mus.utu.fi/ZMUT.29298</ext-link>. • 14 males. Malaise traps; <ext-link xmlns:xlink="http://www.w3.org/1999/xlink" xlink:href="http://mus.utu.fi/ZMUT.16584" ext-link-type="uri" xlink:type="simple">http://mus.utu.fi/ZMUT.16584</ext-link>, <ext-link xmlns:xlink="http://www.w3.org/1999/xlink" xlink:href="http://mus.utu.fi/ZMUT.17162" ext-link-type="uri" xlink:type="simple">http://mus.utu.fi/ZMUT.17162</ext-link>, <ext-link xmlns:xlink="http://www.w3.org/1999/xlink" xlink:href="http://mus.utu.fi/ZMUT.17164" ext-link-type="uri" xlink:type="simple">http://mus.utu.fi/ZMUT.17164</ext-link>, <ext-link xmlns:xlink="http://www.w3.org/1999/xlink" xlink:href="http://mus.utu.fi/ZMUT.17619" ext-link-type="uri" xlink:type="simple">http://mus.utu.fi/ZMUT.17619</ext-link>, <ext-link xmlns:xlink="http://www.w3.org/1999/xlink" xlink:href="http://mus.utu.fi/ZMUT.17620" ext-link-type="uri" xlink:type="simple">http://mus.utu.fi/ZMUT.17620</ext-link>, <ext-link xmlns:xlink="http://www.w3.org/1999/xlink" xlink:href="http://mus.utu.fi/ZMUT.17929" ext-link-type="uri" xlink:type="simple">http://mus.utu.fi/ZMUT.17929</ext-link>, <ext-link xmlns:xlink="http://www.w3.org/1999/xlink" xlink:href="http://mus.utu.fi/ZMUT.17966" ext-link-type="uri" xlink:type="simple">http://mus.utu.fi/ZMUT.17966</ext-link>, <ext-link xmlns:xlink="http://www.w3.org/1999/xlink" xlink:href="http://mus.utu.fi/ZMUT.18335" ext-link-type="uri" xlink:type="simple">http://mus.utu.fi/ZMUT.18335</ext-link>, <ext-link xmlns:xlink="http://www.w3.org/1999/xlink" xlink:href="http://mus.utu.fi/ZMUT.20370" ext-link-type="uri" xlink:type="simple">http://mus.utu.fi/ZMUT.20370</ext-link>, <ext-link xmlns:xlink="http://www.w3.org/1999/xlink" xlink:href="http://mus.utu.fi/ZMUT.25544" ext-link-type="uri" xlink:type="simple">http://mus.utu.fi/ZMUT.25544</ext-link>, <ext-link xmlns:xlink="http://www.w3.org/1999/xlink" xlink:href="http://mus.utu.fi/ZMUT.26957" ext-link-type="uri" xlink:type="simple">http://mus.utu.fi/ZMUT.26957</ext-link>, <ext-link xmlns:xlink="http://www.w3.org/1999/xlink" xlink:href="http://mus.utu.fi/ZMUT.27450" ext-link-type="uri" xlink:type="simple">http://mus.utu.fi/ZMUT.27450</ext-link>, <ext-link xmlns:xlink="http://www.w3.org/1999/xlink" xlink:href="http://mus.utu.fi/ZMUT.27461" ext-link-type="uri" xlink:type="simple">http://mus.utu.fi/ZMUT.27461</ext-link>, <ext-link xmlns:xlink="http://www.w3.org/1999/xlink" xlink:href="http://mus.utu.fi/ZMUT.27465" ext-link-type="uri" xlink:type="simple">http://mus.utu.fi/ZMUT.27465</ext-link>.</p></tp:treatment-sec><tp:treatment-sec sec-type="Diagnosis"><title>Diagnosis.</title><p>This new species can be distinguished from all other species of the genus by the combination of the following characteristics: scape and pedicel ventrally white; mesoscutum, other than margins, aciculate and with coarse punctures separated by less than their own diameter; propodeum coarsely punctate (except for mostly smooth metapleuron); ovipositor projecting beyond apex of metasoma by about 1.5–1.6× length of hind tibia; hind tibia, other than basal 0.2, and tarsus yellowish; metasoma mostly orange or yellowish with only basal tergites black-marked.</p><fig id="F1" position="float" orientation="portrait"><object-id xmlns:xlink="http://www.w3.org/1999/xlink" content-type="doi" xlink:type="simple">10.3897/zookeys.1268.181918.figures1-3</object-id><object-id xmlns:xlink="http://www.w3.org/1999/xlink" content-type="arpha" xlink:type="simple">7C77D020-7E38-5EDE-A1D3-C77CB9D23F8F</object-id><label>Figures 1–3.</label><caption><p><italic><tp:taxon-name><tp:taxon-name-part taxon-name-part-type="genus" reg="Sericopimpla">Sericopimpla</tp:taxon-name-part> <tp:taxon-name-part taxon-name-part-type="species" reg="kibalensis">kibalensis</tp:taxon-name-part></tp:taxon-name></italic> sp. nov., holotype female (ZMUT <ext-link xmlns:xlink="http://www.w3.org/1999/xlink" xlink:href="http://mus.utu.fi/ZMUT.2363" ext-link-type="uri" xlink:type="simple">http://mus.utu.fi/ZMUT.2363</ext-link>). <bold>1</bold>. Habitus, lateral view; <bold>2</bold>. Head, anterior view; <bold>3</bold>. Ovipositor apex, lateral view.</p></caption><graphic xmlns:xlink="http://www.w3.org/1999/xlink" xlink:href="zookeys-1268-325_article-181918__-g001.jpg" id="oo_1535952.jpg" position="float" orientation="portrait" xlink:type="simple"><uri content-type="original_file" xlink:type="simple">https://binary.pensoft.net/fig/1535952</uri></graphic></fig><fig id="F2" position="float" orientation="portrait"><object-id xmlns:xlink="http://www.w3.org/1999/xlink" content-type="doi" xlink:type="simple">10.3897/zookeys.1268.181918.figure4</object-id><object-id xmlns:xlink="http://www.w3.org/1999/xlink" content-type="arpha" xlink:type="simple">77D6E6ED-A34E-5CE6-9BCE-31B5BB9A0E34</object-id><label>Figure 4.</label><caption><p><italic><tp:taxon-name><tp:taxon-name-part taxon-name-part-type="genus" reg="Sericopimpla">Sericopimpla</tp:taxon-name-part> <tp:taxon-name-part taxon-name-part-type="species" reg="kibalensis">kibalensis</tp:taxon-name-part></tp:taxon-name></italic> sp. nov., paratype male (ZMUT <ext-link xmlns:xlink="http://www.w3.org/1999/xlink" xlink:href="http://mus.utu.fi/ZMUT.1603" ext-link-type="uri" xlink:type="simple">http://mus.utu.fi/ZMUT.1603</ext-link>), habitus in lateral view.</p></caption><graphic xmlns:xlink="http://www.w3.org/1999/xlink" xlink:href="zookeys-1268-325_article-181918__-g002.jpg" id="oo_1535953.jpg" position="float" orientation="portrait" xlink:type="simple"><uri content-type="original_file" xlink:type="simple">https://binary.pensoft.net/fig/1535953</uri></graphic></fig></tp:treatment-sec><tp:treatment-sec sec-type="Description"><title>Description.</title><p><bold>Female</bold>: forewing length about 8.3 mm. <bold><italic>Head</italic></bold> polished. Mandible base nearly aligned with vertical plane; mandible basally very strongly tapered, otherwise weakly tapered, with teeth equal. Lower face (just above clypeus) about 0.9× as wide as medially high, bearing very weak setiferous punctures. Upper face (just below antennal sockets) with weak vertical swelling. Flagellum with 33 flagellomeres, F1 about 1.6–1.7× as long as F2. Head in dorsal view with gena narrowed and almost straight. Lateral ocellus separated from compound eye by about 0.7× its own maximum diameter. <bold><italic>Mesosoma</italic></bold> polished. Pronotum mostly bare, with setiferous punctures along dorsal margin; epomia very short. Mesoscutum aciculate and with coarse setiferous punctures, with distance between punctures smaller than their diameter, margins smooth with small setiferous punctures; notaulus rather weakly impressed. Scutellum with long setae arising from coarse punctures. Mesopleuron covered with setiferous punctures, except for bare antero-ventral margin and oblique posterior area, with coarse punctures on upper epicnemium and near subalar prominence; epicnemial carina reaching the level of the middle of the posterior margin of the pronotum. Metapleuron bare except for weak setiferous punctures on dorsal margin (sparse) and posterior part, with lower anterior corner flanged and bent outward; submetapleural carina complete. Propodeum in profile quite strongly and evenly arched, covered with coarse punctures with long setae, with distance between punctures smaller than their diameter; propodeum with complete pleural carina and posteriorly with short lateral longitudinal carina. Fore wing vein 1<italic>cu-a</italic> opposite base of <italic>M&amp;RS</italic>. Hind wing with abscissa of <italic>CU</italic> between <italic>M</italic> and <italic>cu-a</italic> straight, about 1.2× as long as <italic>cu-a</italic>. <bold><italic>Metasoma</italic></bold> polished. Tergite 1 in profile rather low, declivous most basally, otherwise flat, about 1.2× as long as apically broad, latero-median carinae absent. Tergite 2 about as long as apically broad. Tergites 1–5 covered with coarse setiferous punctures except for at basal and apical margins. Tergites 6+ with weak setiferous punctures. Tergites 3–5 with distinct latero-median tubercles. Ovipositor straight, projecting beyond apex of metasoma by about 1.5–1.6× length of hind tibia; ventral valve strongly dorso-ventrally constricted basal of teeth, dorsal valve distinctly dorso-ventrally constricted about twice the distance of nodus to apex basal of nodus; apex of lower valve bearing about 6 oblique teeth.</p><p><bold><italic>Colour</italic></bold>: mostly white-haired, hairs especially conspicuous in head and mesosoma (especially propodeum). Head black with white palps and ventral scape and pedicel, clypeus brownish except for dorsal margin. Mesosoma black with white hind corner of pronotum, tegula, and centrally interrupted band along posterior margin of scutellum and postscutellum; fore leg white with blackish dorsal femur and ventral tibia and tarsus; mid leg white with blackish dorsal femur, tibia and ventral tarsus; hind leg yellowish with black coxa, femur and antero-lateral patch on basal 0.2 of tibia, white trochanter, ventral trochantellus and antero-lateral base of femur; wings mostly uncoloured with apical cells in forewing infumate, pterostigma black. Metasoma yellowish with black tergite 1, median raised area and lateral band of tergites 2–3 (weaker on tergite 3), band along posterior margin of tergites 2–4, which is increasingly centrally interrupted in more apical tergites, and ovipositor sheath, white tergite 2 except for black areas, anterior tergite 3 and membranous areas of sternites.</p><p><bold>Male</bold>. Similar to female in structure, but slightly smaller (forewing length 5.2–7.0 mm); flagellum with 27–29 flagellomeres; gonostyle with long hairs. Colour similar to female, but tergites 2–3 more unicolor (orange, with dark posterior marks), without whitish areas and with at most two small brownish marks centrally.</p></tp:treatment-sec><tp:treatment-sec sec-type="Etymology"><title>Etymology.</title><p>This species is named after its type locality: Kibale National Park, Uganda, Africa.</p></tp:treatment-sec><tp:treatment-sec sec-type="Distribution"><title>Distribution.</title><p>Uganda (only known from Kibale National Park).</p></tp:treatment-sec><tp:treatment-sec sec-type="Biological notes"><title>Biological notes.</title><p>The host(s) are unknown but could be bagworm moths (see Discussion). The species may mainly live in forest, since it was caught in a variety of forest habitats in Kibale National Park, but not in farmland outside the forest. Its phenology in Malaise traps in Kibale National Park followed what seems to be a common pattern for idiobiont ectoparasitoids, peaking in the two dry seasons. Males were almost only caught toward the end of the first (December to February) dry season.</p></tp:treatment-sec><tp:treatment-sec sec-type="Variation"><title>Variation.</title><p>Forewing length 7.3–9.2 mm and 30–33 flagellomeres in females. The colour of the hind coxa and femur varies between black and brown, and the black areas on tergites 3+ vary in strength (a few specimens have only the apical margin black on tergite 3). The colour of male tergite 2 varies from largely orange with two posterior brownish marks (most males) to largely orange with two central brownish marks and two posterior brownish marks.</p></tp:treatment-sec><tp:treatment-sec sec-type="Remarks"><title>Remarks.</title><p>This new species is morphologically similar to <italic><tp:taxon-name><tp:taxon-name-part taxon-name-part-type="genus" reg="Sericopimpla">S.</tp:taxon-name-part> <tp:taxon-name-part taxon-name-part-type="species" reg="sericata">sericata</tp:taxon-name-part></tp:taxon-name></italic>, its only known Afrotropical congener, but it can be separated from it by any of the following characteristics: scape and pedicel ventrally white (black in <italic><tp:taxon-name><tp:taxon-name-part taxon-name-part-type="genus" reg="Sericopimpla">S.</tp:taxon-name-part> <tp:taxon-name-part taxon-name-part-type="species" reg="sericata">sericata</tp:taxon-name-part></tp:taxon-name></italic>); hind tarsus and tibia mainly yellowish (black in <italic><tp:taxon-name><tp:taxon-name-part taxon-name-part-type="genus" reg="Sericopimpla">S.</tp:taxon-name-part> <tp:taxon-name-part taxon-name-part-type="species" reg="sericata">sericata</tp:taxon-name-part></tp:taxon-name></italic>); female metasomal tergites 3+ mainly yellowish (mainly reddish in <italic><tp:taxon-name><tp:taxon-name-part taxon-name-part-type="genus" reg="Sericopimpla">S.</tp:taxon-name-part> <tp:taxon-name-part taxon-name-part-type="species" reg="sericata">sericata</tp:taxon-name-part></tp:taxon-name></italic> females).</p></tp:treatment-sec></tp:taxon-treatment>
