# Supplementary material for: On the genus Sericopimpla Kriechbaumer, 1895 (Ichneumonidae, Pimplinae) in the Afrotropics, with the description of a new species
Source: Zookeys. 2026 Feb 10;1268:325–36. doi: 10.3897/zookeys.1268.181918 (PMC12914256; doi:10.3897/zookeys.1268.181918)
Supplement: XML Treatment for Sericopimpla sericata [file zookeys.1268.181918-treatment2.xml]

<!DOCTYPE tp:taxon-treatment
  PUBLIC "-//TaxonX//DTD Taxonomic Treatment Publishing DTD v0 20100105//EN" "tax-treatment-NSO.dtd">
<tp:taxon-treatment xmlns:tp="http://www.plazi.org/taxpub"><tp:treatment-meta><kwd-group><label>Taxon classification</label><kwd>
                <named-content content-type="kingdom">Animalia</named-content>
              </kwd><kwd>
                <named-content content-type="order">Hymenoptera</named-content>
              </kwd><kwd>
                <named-content content-type="family">Ichneumonidae</named-content>
              </kwd></kwd-group><mixed-citation publication-type="journal"><person-group><name><surname>Österman</surname><given-names>Emil M.</given-names></name><name><surname>Hopkins</surname><given-names>Tapani</given-names></name><name><surname>Sääksjärvi</surname><given-names>Ilari E.</given-names></name><name><surname>Kaunisto</surname><given-names>Kari M.</given-names></name><name><surname>van Noort</surname><given-names>Simon</given-names></name></person-group><article-title>On the genus <italic><tp:taxon-name><tp:taxon-name-part taxon-name-part-type="genus" reg="Sericopimpla">Sericopimpla</tp:taxon-name-part></tp:taxon-name></italic> Kriechbaumer, 1895 (<tp:taxon-name><tp:taxon-name-part taxon-name-part-type="family" reg="Ichneumonidae">Ichneumonidae</tp:taxon-name-part></tp:taxon-name>, <tp:taxon-name><tp:taxon-name-part taxon-name-part-type="subfamily" reg="Pimplinae">Pimplinae</tp:taxon-name-part></tp:taxon-name>) in the Afrotropics, with the description of a new species</article-title><source>Zookeys</source><day>10</day><month>02</month><year>2026</year><volume>1268</volume><fpage>325</fpage><lpage>336</lpage><pub-id pub-id-type="doi">10.3897/zookeys.1268.181918</pub-id></mixed-citation></tp:treatment-meta><tp:nomenclature><tp:taxon-name><object-id xmlns:xlink="http://www.w3.org/1999/xlink" content-type="arpha" xlink:type="simple">EF23DAC5-C248-553A-A65E-797B60D20048</object-id>
                    		<tp:taxon-name-part taxon-name-part-type="genus" reg="Sericopimpla">Sericopimpla</tp:taxon-name-part> <tp:taxon-name-part taxon-name-part-type="species" reg="sericata">sericata</tp:taxon-name-part>
                    	</tp:taxon-name><tp:taxon-authority>(Kriechbaumer, 1895)</tp:taxon-authority><xref ref-type="fig" rid="F3">Figs 5</xref><xref ref-type="fig" rid="F3">, 6</xref><xref ref-type="fig" rid="F3">, 7</xref><xref ref-type="fig" rid="F3">, 8</xref><xref ref-type="fig" rid="F4">, 9</xref><xref ref-type="fig" rid="F5">, 10, 11</xref><xref ref-type="fig" rid="F5">, 12</xref><xref ref-type="fig" rid="F5">, 13</xref><xref ref-type="fig" rid="F5">, 14</xref><tp:nomenclature-citation-list><tp:nomenclature-citation><tp:taxon-name><tp:taxon-name-part taxon-name-part-type="genus" reg="Pimpla">Pimpla</tp:taxon-name-part> (<tp:taxon-name-part taxon-name-part-type="subgenus" reg="Sericopimpla">Sericopimpla</tp:taxon-name-part>) <tp:taxon-name-part taxon-name-part-type="species" reg="sericata">sericata</tp:taxon-name-part></tp:taxon-name><comment> Kriechbaumer, 1895: 135. Holotype female, Mozambique (lost)</comment></tp:nomenclature-citation><tp:nomenclature-citation><tp:taxon-name><tp:taxon-name-part taxon-name-part-type="genus" reg="Pimpla">Pimpla</tp:taxon-name-part> <tp:taxon-name-part taxon-name-part-type="species" reg="areolaris">areolaris</tp:taxon-name-part></tp:taxon-name><comment> Szépligeti, 1908: 81. Lectotype female (designated by <xref ref-type="bibr" rid="B27">Townes and Townes 1973</xref>), Tanzania (NHRS)</comment></tp:nomenclature-citation><tp:nomenclature-citation><tp:taxon-name><tp:taxon-name-part taxon-name-part-type="genus" reg="Exeristes">Exeristes</tp:taxon-name-part> <tp:taxon-name-part taxon-name-part-type="species" reg="areolaris">areolaris</tp:taxon-name-part> <tp:taxon-name-part taxon-name-part-type="subspecies" reg="occidentalis">occidentalis</tp:taxon-name-part></tp:taxon-name><comment> Roman, 1910: 161. Lectotype female (designated by <xref ref-type="bibr" rid="B27">Townes and Townes 1973</xref>), Democratic Rep. of Congo (NHRS)</comment></tp:nomenclature-citation><tp:nomenclature-citation><tp:taxon-name><tp:taxon-name-part taxon-name-part-type="genus" reg="Philopsyche">Philopsyche</tp:taxon-name-part> <tp:taxon-name-part taxon-name-part-type="species" reg="abdominalis">abdominalis</tp:taxon-name-part></tp:taxon-name><comment> Morley, 1916: 388. Lectotype female (designated by <xref ref-type="bibr" rid="B27">Townes and Townes 1973</xref>), South Africa (<abbrev xmlns:xlink="http://www.w3.org/1999/xlink" content-type="institution" xlink:title="South African Museum, Iziko Museums of South Africa, Cape Town, South Africa" xlink:type="simple">SAMC</abbrev>)</comment></tp:nomenclature-citation></tp:nomenclature-citation-list></tp:nomenclature><tp:treatment-sec sec-type="Diagnosis"><title>Diagnosis.</title><p>This species can be distinguished from all other species of the genus by the combination of the following characteristics: scape and pedicel ventrally black; mesoscutum, other than margins, aciculate and with coarse punctures separated by less than their own diameter; propodeum coarsely punctate (except for mostly smooth metapleuron); ovipositor projecting beyond apex of metasoma by about 1.6–1.7× length of hind tibia; hind leg blackish; metasoma reddish in female and orange in male, occasionally with basal tergites black-marked.</p><fig id="F3" position="float" orientation="portrait"><object-id xmlns:xlink="http://www.w3.org/1999/xlink" content-type="doi" xlink:type="simple">10.3897/zookeys.1268.181918.figures5-8</object-id><object-id xmlns:xlink="http://www.w3.org/1999/xlink" content-type="arpha" xlink:type="simple">A67AA10E-A19D-5C35-8224-77E97402898D</object-id><label>Figures 5–8.</label><caption><p><italic><tp:taxon-name><tp:taxon-name-part taxon-name-part-type="genus" reg="Philopsyche">Philopsyche</tp:taxon-name-part> <tp:taxon-name-part taxon-name-part-type="species" reg="abdominalis">abdominalis</tp:taxon-name-part></tp:taxon-name></italic> (= <italic><tp:taxon-name><tp:taxon-name-part taxon-name-part-type="genus" reg="Sericopimpla">Sericopimpla</tp:taxon-name-part> <tp:taxon-name-part taxon-name-part-type="species" reg="sericata">sericata</tp:taxon-name-part></tp:taxon-name></italic>), lectotype female (<abbrev xmlns:xlink="http://www.w3.org/1999/xlink" content-type="institution" xlink:title="South African Museum, Iziko Museums of South Africa, Cape Town, South Africa" xlink:type="simple">SAMC</abbrev>). <bold>5</bold>. Data labels; <bold>6</bold>. Habitus, lateral view; <bold>7</bold>. Ovipositor apex, lateral view; <bold>8</bold>. Head, anterior view.</p></caption><graphic xmlns:xlink="http://www.w3.org/1999/xlink" xlink:href="zookeys-1268-325_article-181918__-g003.jpg" id="oo_1535954.jpg" position="float" orientation="portrait" xlink:type="simple"><uri content-type="original_file" xlink:type="simple">https://binary.pensoft.net/fig/1535954</uri></graphic></fig><fig id="F4" position="float" orientation="portrait"><object-id xmlns:xlink="http://www.w3.org/1999/xlink" content-type="doi" xlink:type="simple">10.3897/zookeys.1268.181918.figures9-10</object-id><object-id xmlns:xlink="http://www.w3.org/1999/xlink" content-type="arpha" xlink:type="simple">665DC8EF-B028-5E27-B7BD-2443BE89DA63</object-id><label>Figures 9, 10.</label><caption><p><italic><tp:taxon-name><tp:taxon-name-part taxon-name-part-type="genus" reg="Philopsyche">Philopsyche</tp:taxon-name-part> <tp:taxon-name-part taxon-name-part-type="species" reg="abdominalis">abdominalis</tp:taxon-name-part></tp:taxon-name></italic> (= <italic><tp:taxon-name><tp:taxon-name-part taxon-name-part-type="genus" reg="Sericopimpla">Sericopimpla</tp:taxon-name-part> <tp:taxon-name-part taxon-name-part-type="species" reg="sericata">sericata</tp:taxon-name-part></tp:taxon-name></italic>), paralectotype male (<abbrev xmlns:xlink="http://www.w3.org/1999/xlink" content-type="institution" xlink:title="South African Museum, Iziko Museums of South Africa, Cape Town, South Africa" xlink:type="simple">SAMC</abbrev>). <bold>9</bold>. Data labels; <bold>10</bold>. Habitus, lateral view.</p></caption><graphic xmlns:xlink="http://www.w3.org/1999/xlink" xlink:href="zookeys-1268-325_article-181918__-g004.jpg" id="oo_1535955.jpg" position="float" orientation="portrait" xlink:type="simple"><uri content-type="original_file" xlink:type="simple">https://binary.pensoft.net/fig/1535955</uri></graphic></fig></tp:treatment-sec><tp:treatment-sec sec-type="Material examined"><title>Material examined.</title><p><bold>Type material</bold>: • <bold><italic>lectotype</italic></bold><italic><tp:taxon-name><tp:taxon-name-part taxon-name-part-type="genus" reg="Philopsyche">Philopsyche</tp:taxon-name-part> <tp:taxon-name-part taxon-name-part-type="species" reg="abdominalis">abdominalis</tp:taxon-name-part></tp:taxon-name></italic> Morley, 1916 (designated by <xref ref-type="bibr" rid="B27">Townes and Townes 1973</xref>), female, Type CM [in small white circle bordered by red], [South Africa, Eastern Cape Province], Kentani, C.C. [= Cape Colony], [<named-content xmlns:xlink="http://www.w3.org/1999/xlink" content-type="dwc:verbatimCoordinates" xlink:type="simple">−32.505, 28.314</named-content>], Miss Pegler 1909, Bred from Psychid moth, <italic><tp:taxon-name><tp:taxon-name-part taxon-name-part-type="genus" reg="Chaliodes">Chaliodes</tp:taxon-name-part> <tp:taxon-name-part taxon-name-part-type="species" reg="junodi">junodi</tp:taxon-name-part></tp:taxon-name></italic> [= <italic><tp:taxon-name><tp:taxon-name-part taxon-name-part-type="genus" reg="Kotochalia">Kotochalia</tp:taxon-name-part> <tp:taxon-name-part taxon-name-part-type="species" reg="junodi">junodi</tp:taxon-name-part></tp:taxon-name></italic>] (<abbrev xmlns:xlink="http://www.w3.org/1999/xlink" content-type="institution" xlink:title="South African Museum, Iziko Museums of South Africa, Cape Town, South Africa" xlink:type="simple">SAMC</abbrev>). • <italic><tp:taxon-name><tp:taxon-name-part taxon-name-part-type="genus" reg="Philopsyche">Philopsyche</tp:taxon-name-part> <tp:taxon-name-part taxon-name-part-type="species" reg="abdominalis">abdominalis</tp:taxon-name-part></tp:taxon-name></italic>, Morl. co-type male, sp. nov., TYPE female, Morley 1915, IMAGED WaspWeb LAS 4.9 <abbrev xmlns:xlink="http://www.w3.org/1999/xlink" content-type="institution" xlink:title="South African Museum, Iziko Museums of South Africa, Cape Town, South Africa" xlink:type="simple">SAMC</abbrev> 2025, SAM-HYM-P000049a (<abbrev xmlns:xlink="http://www.w3.org/1999/xlink" content-type="institution" xlink:title="South African Museum, Iziko Museums of South Africa, Cape Town, South Africa" xlink:type="simple">SAMC</abbrev>); paralectotype, 1 male, ditto except for co-type CM [in small white circle bordered by yellow], SAM-HYM-P000049b (<abbrev xmlns:xlink="http://www.w3.org/1999/xlink" content-type="institution" xlink:title="South African Museum, Iziko Museums of South Africa, Cape Town, South Africa" xlink:type="simple">SAMC</abbrev>).</p></tp:treatment-sec><tp:treatment-sec sec-type="Non-type material"><title>Non-type material.</title><p>• 1 female, [South Africa, Kwazulu-Natal Province], Clan Syndicate, Natal, VI-25-14 [= 25 June 1914], C.B. Hardenberg, W.699, <italic><tp:taxon-name><tp:taxon-name-part taxon-name-part-type="genus" reg="Sericopimpla">Sericopimpla</tp:taxon-name-part> <tp:taxon-name-part taxon-name-part-type="species" reg="abdominalis">abdominalis</tp:taxon-name-part></tp:taxon-name></italic> Morl., Tow. 1970, SAM-HYM-P000050 (<abbrev xmlns:xlink="http://www.w3.org/1999/xlink" content-type="institution" xlink:title="South African Museum, Iziko Museums of South Africa, Cape Town, South Africa" xlink:type="simple">SAMC</abbrev>). • 1 male, [South Africa, Eastern Cape Province], Burghersdorp [-30.992 26.325], C.P., SA Museum, Mus. Staff, Nov 1939, <italic><tp:taxon-name><tp:taxon-name-part taxon-name-part-type="genus" reg="Charitopimpla">Charitopimpla</tp:taxon-name-part> <tp:taxon-name-part taxon-name-part-type="species" reg="sericata">sericata</tp:taxon-name-part></tp:taxon-name></italic> Kriechb., P.L.G. Benoit det., 1955, SAM-HYM-P000051 (<abbrev xmlns:xlink="http://www.w3.org/1999/xlink" content-type="institution" xlink:title="South African Museum, Iziko Museums of South Africa, Cape Town, South Africa" xlink:type="simple">SAMC</abbrev>). • 1 female, [South Africa, Kwazulu-Natal Province], Mfongosi [<named-content xmlns:xlink="http://www.w3.org/1999/xlink" content-type="dwc:verbatimCoordinates" xlink:type="simple">−28.712, 30.831</named-content>], Zulul., W.E. Jones, Feb. 1917, SAM-HYM-P000052 (<abbrev xmlns:xlink="http://www.w3.org/1999/xlink" content-type="institution" xlink:title="South African Museum, Iziko Museums of South Africa, Cape Town, South Africa" xlink:type="simple">SAMC</abbrev>). • 2 females, ditto except for Mch. 1917, SAM-HYM-P000053 (<abbrev xmlns:xlink="http://www.w3.org/1999/xlink" content-type="institution" xlink:title="South African Museum, Iziko Museums of South Africa, Cape Town, South Africa" xlink:type="simple">SAMC</abbrev>). • 1 female, [South Africa, Kwazulu-Natal Province], M’fongosi, Zululand, W.E. Jones, Apr.–Nov. 1934, <italic><tp:taxon-name><tp:taxon-name-part taxon-name-part-type="genus" reg="Charitopimpla">Charitopimpla</tp:taxon-name-part> <tp:taxon-name-part taxon-name-part-type="species" reg="sericata">sericata</tp:taxon-name-part></tp:taxon-name></italic> Kriechb., P.L.G. Benoit det., 1955, SAM-HYM-P000054 (<abbrev xmlns:xlink="http://www.w3.org/1999/xlink" content-type="institution" xlink:title="South African Museum, Iziko Museums of South Africa, Cape Town, South Africa" xlink:type="simple">SAMC</abbrev>). • 2 females. Uganda, Kibale National Park, Kanyawara; Tapani Hopkins leg; malaise traps; ZMUT: <ext-link xmlns:xlink="http://www.w3.org/1999/xlink" xlink:href="http://mus.utu.fi/ZMUT.19931" ext-link-type="uri" xlink:type="simple">http://mus.utu.fi/ZMUT.19931</ext-link>, <ext-link xmlns:xlink="http://www.w3.org/1999/xlink" xlink:href="http://mus.utu.fi/ZMUT.13804" ext-link-type="uri" xlink:type="simple">http://mus.utu.fi/ZMUT.13804</ext-link>.</p></tp:treatment-sec><tp:treatment-sec sec-type="Distribution"><title>Distribution.</title><p>Democratic Republic of Congo (<xref ref-type="bibr" rid="B20">Roman 1910</xref>; <xref ref-type="bibr" rid="B2">Benoit 1953</xref>), Kenya (<xref ref-type="bibr" rid="B27">Townes and Townes 1973</xref>), Madagascar (<xref ref-type="bibr" rid="B27">Townes and Townes 1973</xref>), Mozambique (<xref ref-type="bibr" rid="B13">Kriechbaumer 1895</xref>), Rwanda (<xref ref-type="bibr" rid="B3">Benoit 1955</xref>), South Africa (<xref ref-type="bibr" rid="B17">Morley 1916</xref>; <xref ref-type="bibr" rid="B4">Benoit 1956</xref>), Tanzania (<xref ref-type="bibr" rid="B25">Szépligeti 1908</xref>; <xref ref-type="bibr" rid="B27">Townes and Townes 1973</xref>), Uganda (new record).</p></tp:treatment-sec><tp:treatment-sec sec-type="Biological notes"><title>Biological notes.</title><p>Idiobiont ectoparasitoid of <italic><tp:taxon-name><tp:taxon-name-part taxon-name-part-type="genus" reg="Kotochalia">Kotochalia</tp:taxon-name-part> <tp:taxon-name-part taxon-name-part-type="species" reg="junodi">junodi</tp:taxon-name-part></tp:taxon-name></italic> (Heylaerts, 1890) larvae (<xref ref-type="bibr" rid="B23">Smithers 1956</xref>).</p></tp:treatment-sec><tp:treatment-sec sec-type="Variation"><title>Variation.</title><p>The two Ugandan specimens have black-marked basal metasomal tergites, similar to <italic><tp:taxon-name><tp:taxon-name-part taxon-name-part-type="genus" reg="Sericopimpla">S.</tp:taxon-name-part> <tp:taxon-name-part taxon-name-part-type="species" reg="kibalensis">kibalensis</tp:taxon-name-part></tp:taxon-name></italic> sp. nov., whereas the holotype only has the apico-lateral corners of tergite 2–4 black. One Ugandan specimen has, like the holotype, an entirely white tegula and at most weakly brownish postero-lateral fore and mid femurs (Figs <xref ref-type="fig" rid="F5">12</xref>, <xref ref-type="fig" rid="F5">14</xref>: <ext-link xmlns:xlink="http://www.w3.org/1999/xlink" xlink:href="http://mus.utu.fi/ZMUT.19931" ext-link-type="uri" xlink:type="simple">http://mus.utu.fi/ZMUT.19931</ext-link>). The other Ugandan specimen has a mostly black tegula and clearly blackish postero-lateral fore and mid femurs (Figs <xref ref-type="fig" rid="F5">11</xref>, <xref ref-type="fig" rid="F5">13</xref>: <ext-link xmlns:xlink="http://www.w3.org/1999/xlink" xlink:href="http://mus.utu.fi/ZMUT.13804" ext-link-type="uri" xlink:type="simple">http://mus.utu.fi/ZMUT.13804</ext-link>), resembling the pattern of <italic><tp:taxon-name><tp:taxon-name-part taxon-name-part-type="genus" reg="Sericopimpla">S.</tp:taxon-name-part> <tp:taxon-name-part taxon-name-part-type="species" reg="kibalensis">kibalensis</tp:taxon-name-part></tp:taxon-name></italic> sp. nov. Overall, the five South African females match the lectotype in colouration, but four of them have some of the tergites darker (in one specimen the apical three tergites are darker, in the other three the darkening is present on the first or second tergite); the single male matches the paratype in colouration.</p><fig id="F5" position="float" orientation="portrait"><object-id xmlns:xlink="http://www.w3.org/1999/xlink" content-type="doi" xlink:type="simple">10.3897/zookeys.1268.181918.figures11-14</object-id><object-id xmlns:xlink="http://www.w3.org/1999/xlink" content-type="arpha" xlink:type="simple">DC468652-B0C8-518C-A75D-61D6EF1CB52E</object-id><label>Figures 11–14.</label><caption><p><italic><tp:taxon-name><tp:taxon-name-part taxon-name-part-type="genus" reg="Sericopimpla">Sericopimpla</tp:taxon-name-part> <tp:taxon-name-part taxon-name-part-type="species" reg="sericata">sericata</tp:taxon-name-part></tp:taxon-name></italic>, non-type females (ZMUT). <bold>11, 12</bold>. Habitus, lateral view; <bold>13, 14</bold>. Fore and mid femur, dorsal view; <bold>11, 13</bold>. <ext-link xmlns:xlink="http://www.w3.org/1999/xlink" xlink:href="http://mus.utu.fi/ZMUT.13804" ext-link-type="uri" xlink:type="simple">http://mus.utu.fi/ZMUT.13804</ext-link>; <bold>12, 14</bold>. <ext-link xmlns:xlink="http://www.w3.org/1999/xlink" xlink:href="http://mus.utu.fi/ZMUT.19931" ext-link-type="uri" xlink:type="simple">http://mus.utu.fi/ZMUT.19931</ext-link>.</p></caption><graphic xmlns:xlink="http://www.w3.org/1999/xlink" xlink:href="zookeys-1268-325_article-181918__-g005.jpg" id="oo_1535956.jpg" position="float" orientation="portrait" xlink:type="simple"><uri content-type="original_file" xlink:type="simple">https://binary.pensoft.net/fig/1535956</uri></graphic></fig></tp:treatment-sec><ref-list><ref id="B27"><mixed-citation xmlns:xlink="http://www.w3.org/1999/xlink" xlink:type="simple">Townes HK, Townes MC (1973) A catalogue and reclassification of the Ethiopian <tp:taxon-name><tp:taxon-name-part taxon-name-part-type="family">Ichneumonidae</tp:taxon-name-part></tp:taxon-name>. Memoirs of the American Entomological Institute 19: 1–416.</mixed-citation></ref><ref id="B20"><mixed-citation xmlns:xlink="http://www.w3.org/1999/xlink" xlink:type="simple">Roman A (1910) Notizen zur Schlupfwespensammlung des schwedischen Reichsmuseums. Entomologisk Tidskrift 31: 109–196. <ext-link xlink:href="10.5962/bhl.part.13757" ext-link-type="doi" xlink:type="simple">https://doi.org/10.5962/bhl.part.13757</ext-link></mixed-citation></ref><ref id="B2"><mixed-citation xmlns:xlink="http://www.w3.org/1999/xlink" xlink:type="simple">Benoit PLG (1953) Notes Ichneumonologiques Africaines (III). Revue de Zoologie et de Botanique Africaines 47: 145–152.</mixed-citation></ref><ref id="B13"><mixed-citation xmlns:xlink="http://www.w3.org/1999/xlink" xlink:type="simple">Kriechbaumer J (1895) <tp:taxon-name><tp:taxon-name-part taxon-name-part-type="order">Hymenoptera</tp:taxon-name-part></tp:taxon-name> nova exotica <tp:taxon-name><tp:taxon-name-part taxon-name-part-type="family">Ichneumonidae</tp:taxon-name-part></tp:taxon-name> e collectione Dr. Rich. Kriegeri. Sitzungsberichte der Naturforschenden Gesellschaft zu Leipzig 1893(4): 124–136.</mixed-citation></ref><ref id="B3"><mixed-citation xmlns:xlink="http://www.w3.org/1999/xlink" xlink:type="simple">Benoit PLG (1955) Contributions à l’étude de la faune entomologique de Ruanda-Urundi (Missions P. Basilewsky 1953). XXXVIII. <tp:taxon-name><tp:taxon-name-part taxon-name-part-type="order">Hymenoptera</tp:taxon-name-part></tp:taxon-name><tp:taxon-name><tp:taxon-name-part taxon-name-part-type="family">Ichneumonidae</tp:taxon-name-part></tp:taxon-name> (Pars 1). Annales du Musée Royal du Congo Belge. Sciences Zoologiques 36: 329–346.</mixed-citation></ref><ref id="B17"><mixed-citation xmlns:xlink="http://www.w3.org/1999/xlink" xlink:type="simple">Morley C (1916) On some South African <tp:taxon-name><tp:taxon-name-part taxon-name-part-type="family">Ichneumonidae</tp:taxon-name-part></tp:taxon-name> in the collection of the South African Museum. Annals of the South African Museum 15: 353–400. <ext-link xlink:href="10.5962/bhl.part.22198" ext-link-type="doi" xlink:type="simple">https://doi.org/10.5962/bhl.part.22198</ext-link></mixed-citation></ref><ref id="B4"><mixed-citation xmlns:xlink="http://www.w3.org/1999/xlink" xlink:type="simple">Benoit PLG (1956) <tp:taxon-name><tp:taxon-name-part taxon-name-part-type="family">Ichneumonidae</tp:taxon-name-part></tp:taxon-name> nouveaux ou intéressants de l’Afrique du Sud. Annals of the South African Museum 43: 123–135.</mixed-citation></ref><ref id="B25"><mixed-citation xmlns:xlink="http://www.w3.org/1999/xlink" xlink:type="simple">Szépligeti G (1908) <tp:taxon-name><tp:taxon-name-part taxon-name-part-type="family">Braconidae</tp:taxon-name-part></tp:taxon-name> &amp; <tp:taxon-name><tp:taxon-name-part taxon-name-part-type="family">Ichneumonidae</tp:taxon-name-part></tp:taxon-name>. In: Sjöstedt Y (Ed.) Wissenschaftliche Ergebnisse der Schwedischen Zoologischen Expedition nach dem Kilimandjaro, dem Meru und den umgebenden Massaisteppen. P. Palmquists Aktiebolag, Stockholm, 25–96.</mixed-citation></ref><ref id="B23"><mixed-citation xmlns:xlink="http://www.w3.org/1999/xlink" xlink:type="simple">Smithers CN (1956) On <italic><tp:taxon-name><tp:taxon-name-part taxon-name-part-type="genus">Psilopsyche</tp:taxon-name-part> <tp:taxon-name-part taxon-name-part-type="species">abdominalis</tp:taxon-name-part></tp:taxon-name></italic> Morley (Hym.: <tp:taxon-name><tp:taxon-name-part taxon-name-part-type="family">Ichneumonidae</tp:taxon-name-part></tp:taxon-name>), a parasite of <italic><tp:taxon-name><tp:taxon-name-part taxon-name-part-type="genus">Acanthopsyche</tp:taxon-name-part> <tp:taxon-name-part taxon-name-part-type="species">junodi</tp:taxon-name-part></tp:taxon-name></italic> Heylaerts (Lep.: <tp:taxon-name><tp:taxon-name-part taxon-name-part-type="family">Psychidae</tp:taxon-name-part></tp:taxon-name>). Journal of the Entomological Society of Southern Africa 19: 225–249.</mixed-citation></ref></ref-list></tp:taxon-treatment>
